# Supplementary material for: The Role of the Surface Functionalities in the Electrocatalytic Activity of Cytochrome C on Graphene-Based Materials
Source: Nanomaterials (Basel). 2025 May 11;15(10):722. doi: 10.3390/nano15100722 (PMC12113858; doi:10.3390/nano15100722)
Supplement: Supplementary file 1 [file nanomaterials-15-00722-s001.zip]

Archive with 1 entries (1 files):
- nanomaterials-3584394-supplementary.pdf
